# Supplementary material for: Ambient-Pressured Acid-Catalysed Ethylene Glycol Organosolv Process: Liquefaction Structure–Activity Relationships from Model Cellulose–Lignin Mixtures to Lignocellulosic Wood Biomass
Source: Polymers (Basel). 2021 Jun 17;13(12):1988. doi: 10.3390/polym13121988 (PMC8234995; doi:10.3390/polym13121988)
Supplement: Supplementary file 1 [file polymers-13-01988-s001.zip]

Archive with 1 entries (1 files):
- polymers-1256978-supplementary.pdf
